# Supplementary material for: Silencing Osa-miR827 via CRISPR/Cas9 protects rice against the blast fungus Magnaporthe oryzae
Source: Plant Mol Biol. 2024 Sep 24;114(5):105. doi: 10.1007/s11103-024-01496-z (PMC11422438; doi:10.1007/s11103-024-01496-z)
Supplement: Supplementary file 7 — Supplementary file7 (XLSX 15 KB) Oligonucleotides used in this study [file 11103_2024_1496_MOESM7_ESM.xlsx]

## Sheet: Hoja1
Table S1. Oligonucleotides used in this work
		Accession Ner	Sequence (5' - 3')
sgRNAs	osa miR827-guideA1		TGGCTATTGGCTCTTGGGCACGCG
	osa miR827-guideA2		AAACCGCGTGCCCAAGAGCCAATA
	osa miR827-guideB1		TGGCTAGATGACCAGCAACAAAAC
	osa miR827-guideB2		AAACGTTTTGTTGCTGGTCATCTA
CRISPR-genotyping	miR827 locus_Fw		ACGGGAGCAGAGATCGAAGAA
	miR827 locus_Rv		CTCTGGGCTTGCTAATTGCTACT
miR827 stem loop RT-qPCR	Stem loop Fw		AGGCGGTTAGATGACCATCAG
	Stem loop Rt		GTTGGCTCTGGTGCAGGGTCCGAGGTATTCGCACCAGAGCCAACTGTTTG
RT-qPCR	Pre-miR827_ Fw		GTGCATGCCTGGAGATTGGAG
	Pre-miR827_ Rv		CTGATGGTCATCTAACCACGC
	OsSPX-MFS1_Fw	Os04g48390	GTGCCTGATGAATCTGCGTC
	OsSPX-MFS1_Rv		CCGAGTCCTCCGGGCTA
	OsSPX-MFS2_Fw	Os02g45520	CTGGCCTCAGCGCTTGGT
	OsSPX-MFS2_Rv		GGTGATTCCCTGATTTCGTCCT
	OsSPX-MFS3_Fw	Os06g03860	TGTTCGAGGACAGGCAACTC
	OsSPX-MFS3_Rv		ATGTGACCAGTGCTGAGACG
	OsPR1a_Fw	Os07g03710	CTGCAAGCTGGAGCACTCG
	OsPR1a_Rv		AAGATGTTCTCGCCGTACTTCC
	OsPR1b_Fw	Os01g28450	ACTGCAGCCTGATCCACTCC
	OsPR1b_Rv		AGAGGTTCTCGCCAAGGTTGT
	OsPBZ1_Fw	Os12g36880	GCGTTTGAGTCCGTGAGAGT
	OsPBZ1_Rv		GCAGAACACATTCAGACTTGCC
	OsPHR4-Fw	Os06g49040	GCAAGGATTTCTCAGCTGCAT
	OsPHR4-Rv		CTGCTTCCAAATTCAGATTCTCAT
	OsUbi1_Fw	Os06g46770	TTCCCCAATGGAGCTATGGTT
	OsUbi1_Rv		AAACGGGACACGACCAAGG
Northern blot	miR827 probe		TGTTTGCTGATGGTCATCTAA
Fungal biomass	Mo28S_Fw		TACGAGAGGAACCGCTCATTCAGATAATTA
	Mo28S_Rv		TCAGCAGATCGTAACGATAAAGCTACTC
